# Supplementary material for: Greater intramuscular adipose tissue of the quadriceps in older inpatients at post-acute hospital admission is more strongly related to a low rate of home discharge than a loss of muscle mass
Source: Sci Rep. 2023 Jun 20;13:10021. doi: 10.1038/s41598-023-37094-0 (PMC10282081; doi:10.1038/s41598-023-37094-0)
Supplement: Supplementary file 1 — Supplementary Information. [file 41598_2023_37094_MOESM1_ESM.xlsx]

## Sheet: Sheet1
Muscle thickness	Echo intensity	Subcutaneous fat thickness	BI at admission	BI at discharge	Age	Sex	BMI	UCCI	FILS	GNRI	Days from onset disease	Length of hospital stay	Destination	Number of rehabilitation therapy	Disease
1.07	88.08	0.23	50	50	82	1	16.8	0	10	89.88	96	42	0	4	1
1.78	94.4	0.58	80	90	72	0	33.3	0	9	105.73	91	61	0	5	1
0.88	110.78	0.41	35	75	88	0	20.3	0	7	84.66	85	60	0	4	2
1.11	95.53	0.34	55	65	89	1	16.9	2	8	85.56	105	99	0	6	4
0.64	104.1	0.22	0	0	78	1	13.6	1	7	64.58	72	72	0	1	2
1.71	96	0.65	75	75	84	1	27.4	4	8	86.37	64	30	0	2	4
1.63	61.83	0.54	90	90	78	0	19.2	0	10	94.43	57	37	0	4	2
0.79	93.65	0.38	10	10	80	1	17.4	4	7	68.76	45	39	0	2	4
0.94	85.5	0.15	45	45	79	1	14.7	1	8	87.41	94	94	0	2	4
2.18	64.15	0.29	45	85	75	1	20.2	2	7	91.9	184	160	0	5	1
1.93	62.03	0.4	65	65	79	1	26.8	0	10	93.82	16	15	0	2	4
0.68	125.13	0.18	60	80	77	1	14.4	1	8	88.26	55	55	0	2	4
1.2	103.88	0.47	30	50	68	0	21.3	2	7	92.4	221	181	0	7	1
0.73	134.53	0.45	0	0	100	0	18.4	2	4	84.1	3	3	0	1	4
0.96	109.88	0.28	75	75	83	1	16.4	0	7	87.75	115	92	0	6	2
1.63	68.4	0.25	55	60	93	0	22.9	5	10	96.79	105	105	0	2	4
1.21	90.25	0.34	45	45	86	1	20.7	0	8	88.38	50	50	0	4	3
1.08	104.83	0.38	25	60	84	0	20.9	3	10	94.79	106	106	0	5	1
1.55	84.05	0.9	30	80	88	0	21.5	1	10	83.91	100	93	0	1	2
0.56	126.7	0.18	40	60	89	1	14.2	2	9	70.07	210	151	0	1	4
1.39	80.8	0.44	15	15	80	0	19.4	2	6	75.51	67	67	0	2	4
1.3	77.1	0.26	65	60	90	0	17.3	2	7	80.44	106	106	0	2	4
1.38	102.08	0.65	80	80	79	0	25.5	0	10	98.28	52	42	0	6	2
1.22	98.63	0.76	45	45	69	0	26	0	7	99.77	59	30	0	6	4
1.22	95	0.18	60	60	73	1	20.7	5	10	88.37	16	34	0	3	1
0.71	127.88	0.62	55	55	82	0	22.6	0	8	102.75	98	78	0	2	2
1.46	94.13	0.46	60	70	88	1	18.4	2	9	75.11	112	82	0	2	2
1	108.23	0.45	60	60	96	0	22.4	0	8	95.3	85	85	0	4	2
1.27	86.53	0.38	20	25	86	0	18.7	0	6	66.75	29	29	0	1	3
1.17	104	0.49	45	75	82	0	18.6	2	9	84.39	147	106	0	9	1
0.62	135.1	0.21	0	0	90	0	16.5	0	6	73.03	209	209	0	3	3
0.58	102.1	0.14	70	70	90	1	17.7	1	8	75.26	173	151	0	4	4
0.79	81.35	0.17	55	55	74	1	13	3	6	69.23	92	58	0	6	3
1.45	82.28	0.28	20	45	72	0	19.4	2	7	90.32	176	111	0	4	1
1.43	83.58	0.28	60	60	85	0	18.2	2	9	88.12	78	58	0	2	2
1.25	100.78	0.36	40	55	85	0	18.8	2	8	84.82	88	79	0	6	2
0.72	108.43	0.27	70	70	82	0	13.7	1	8	84.03	83	54	0	7	4
0.56	41.1	0.1	80	80	76	0	12.2	0	10	104.24	95	95	0	4	4
1	92.55	0.35	5	60	82	0	21	0	7	85.9	82	53	0	4	2
1.3	94.58	0.29	50	50	76	0	20.5	3	7	80.46	26	13	0	4	4
1.71	73.63	0.36	90	90	67	1	19.1	7	10	88.23	139	61	0	2	4
1.03	105.63	0.33	75	75	77	1	19.4	0	10	79.95	209	19	0	2	4
0.92	112.33	0.21	5	15	86	1	18	8	7	86.28	91	69	0	2	2
0.79	113.35	0.29	0	0	84	0	20.5	13	7	95.52	9	9	0	1	4
0.54	105.38	0.24	10	40	86	0	15.5	2	8	78.43	97	82	0	2	2
0.72	99.1	0.16	20	30	84	0	14.7	2	7	85.94	184	176	0	8	1
0.67	110.78	0.19	5	5	96	0	18.8	3	10	72.9	49	49	0	1	4
1.13	89.63	0.18	70	80	86	0	21.3	0	10	101.4	80	53	0	5	2
1.4	94.3	0.65	40	50	80	1	22.2	2	10	86.37	119	94	0	4	2
0.96	98.28	0.4	30	15	91	1	18.9	3	7	67.18	78	57	0	5	3
1.26	114.83	0.25	60	75	90	1	24.8	3	9	77.44	55	55	0	4	4
0.83	101.4	0.15	70	90	86	0	18.5	0	9	85.66	85	54	0	4	2
0.87	81.88	0.15	40	65	92	0	21.2	0	8	84.78	73	65	0	4	2
1.23	80.8	0.5	5	85	80	0	25.7	4	7	78.93	117	117	0	5	3
1.19	91.43	0.37	35	75	89	0	22.6	0	10	78.93	109	82	0	5	2
0.72	121.33	0.11	50	50	91	0	19.8	3	8	82.17	59	59	0	2	2
1.19	64.88	0.24	45	90	86	1	20.8	0	10	93.09	110	96	0	6	2
0.53	91.53	0.43	30	85	81	0	23.1	2	8	72.97	284	258	0	1	2
0.63	102.6	0.1	20	85	91	0	18.5	0	9	87.2	56	52	0	2	2
0.34	133.78	0.21	45	60	85	1	20	3	8	89.94	43	43	0	2	4
0.97	87.58	0.29	65	70	78	0	17.8	3	8	88.76	139	93	0	2	2
1.19	64.88	0.24	35	65	76	1	17.8	3	8	82.96	57	34	0	3	3
1.27	73.58	0.29	65	100	67	0	21.2	0	10	98.2	104	64	0	4	2
1.08	94.38	0.16	50	50	78	1	22.3	3	9	87.86	55	26	0	2	3
1.04	75.43	0.29	75	95	67	0	19.1	0	8	92.73	37	22	0	6	2
0.49	92	0.17	65	85	89	1	18.6	4	8	77	48	48	0	2	3
0.89	102.13	0.11	60	70	83	1	21.6	0	10	87.03	157	132	0	2	2
0.84	88.35	0.26	55	85	67	1	19.7	3	10	89.51	169	150	0	4	1
0.62	108	0.23	15	30	77	1	21.9	4	7	90.58	158	127	0	4	1
1.02	112.05	0.46	10	85	88	0	20.3	0	8	80.17	109	97	0	1	2
0.8	108.13	0.18	30	60	85	0	27.3	0	9	89.35	108	93	0	2	2
1.61	58.7	0.77	50	80	76	0	29.1	0	8	101.26	64	50	0	2	2
0.78	119.95	0.24	60	60	82	0	24.5	4	10	90.84	117	90	0	2	4
1.53	65.8	1.04	55	80	68	0	28.2	0	9	102.75	114	96	0	2	2
1.57	82.33	0.27	65	65	74	1	23.5	14	10	110.19	47	47	0	2	4
0.6	102.93	0.17	40	40	87	1	16.6	1	8	77.56	108	69	0	3	4
1.76	67.58	0.2	60	80	79	1	24.3	5	10	95.3	58	58	0	2	3
0.65	98.23	0.18	10	60	95	0	16.6	2	9	83.54	49	49	0	1	2
0.44	105.6	0.24	35	85	89	0	15.8	0	8	82.02	78	57	0	5	2
1.55	66.95	0.46	30	40	84	1	28.2	3	7	98.28	50	34	0	2	2
1.56	76.13	0.58	90	90	80	0	20.4	2	8	92.33	43	24	0	2	1
0.76	108.33	0.38	85	90	91	0	22.4	0	8	90.84	102	73	0	2	2
1.33	59.18	0.25	40	60	84	1	19.2	0	8	82.5	60	60	0	2	3
0.93	84.85	0.36	20	20	76	0	22.2	5	7	86.37	46	46	0	2	4
0.63	105.23	0.21	35	45	89	1	16.5	0	7	78.92	78	55	0	6	1
0.73	65.83	0.25	35	75	88	0	15.4	2	8	81.32	196	170	0	2	1
0.94	90.13	0.34	60	90	70	0	16.8	7	8	83.87	75	46	0	2	4
1.71	53.8	0.26	65	90	72	1	20.3	1	8	95.06	84	56	0	5	1
0.47	114.98	0.23	20	20	85	0	18.2	5	6	79.13	41	41	0	1	4
1.14	76.28	0.7	65	65	87	1	20.8	5	10	95.93	33	18	0	4	2
1.19	80.88	0.75	45	85	90	0	22.3	0	8	96.79	105	82	0	2	2
1.73	60.03	0.66	70	90	74	0	24.7	2	8	93.82	65	46	0	3	4
1.08	78.88	0.42	45	50	86	0	16.1	2	8	85.6	138	108	0	4	2
1.52	77.15	0.36	85	85	68	1	22.9	2	10	99.77	37	37	0	2	4
0.92	102.58	0.25	10	65	83	0	20.4	2	8	84.84	192	162	0	4	1
1.13	77.3	0.28	20	70	81	1	19.5	4	7	95.02	167	140	0	6	1
1.47	73.83	0.31	45	75	93	0	20	1	9	85.64	112	90	0	4	2
1.34	64.98	0.39	65	65	73	0	21.2	2	9	96.7	40	11	0	7	1
0.68	86.98	0.33	20	85	82	0	16.4	2	7	68.35	66	66	0	4	3
1.01	82.8	0.43	45	70	87	0	23.1	0	8	95.3	113	110	0	4	2
1.1	72.9	0.2	55	65	76	1	22.1	1	7	90.84	67	56	0	2	4
0.76	76.13	0.31	60	60	76	1	16.3	2	8	75.62	142	105	0	6	4
0.67	107.45	0.51	35	25	83	0	22.1	7	6	93.82	53	53	0	2	4
0.49	91.24	0.17	95	95	89	1	17.2	0	6	74.38	25	78	0	4	4
0.61	116.02	0.16	0	15	81	0	12.1	3	7	71.99	87	87	0	2	3
1.59	71.66	0.5	65	75	83	0	26.6	5	10	93.82	41	41	0	2	4
2.07	68.32	0.36	35	85	90	0	22.6	1	8	101.26	88	88	0	1	2
0.68	87.1	0.19	20	15	95	1	14.8	2	7	65.36	99	106	0	1	2
0.5	82.05	0.19	0	5	85	0	11.9	2	6	70.2	91	91	0	7	3
1.54	66.3	0.2	70	80	90	1	23	5	8	78.93	47	47	0	2	4
1.09	99.74	0.28	20	45	76	0	23.1	2	8	90.84	32	32	0	2	2
1.71	62.68	0.5	45	45	84	1	27	7	8	98.28	37	37	0	4	4
1.3	46.98	0.53	50	90	74	1	21	1	7	106.73	335	127	0	8	1
2.09	52.68	0.62	55	55	66	1	29.6	4	10	92.33	34	34	0	2	3
1.48	75.97	0.57	65	65	89	1	21.6	0	8	96.03	33	33	0	4	3
1.15	77.19	0.5	35	30	85	1	18.5	3	2	79.66	117	93	0	3	4
1.22	76.9	0.51	60	60	68	0	19.7	0	8	93.83	93	60	0	4	4
1.06	79.75	0.3	5	40	88	1	17	2	7	78.48	18	30	0	2	3
1.23	78.33	0.28	40	55	76	1	20.4	3	7	84.9	71	54	0	2	4
1.09	90.55	0.41	80	90	77	1	18.8	0	8	102.66	58	44	0	4	4
1.72	73.22	0.41	60	70	85	1	22.4	0	8	101.26	70	52	0	3	4
1.42	86.4	0.22	70	85	78	0	16.2	0	8	87.23	126	84	0	2	2
1.45	59.79	0.5	45	55	66	1	21	4	8	100.81	73	47	0	6	4
1.76	55.74	0.46	40	65	83	0	20.4	0	9	95.24	69	54	0	2	2
1.54	76.23	0.27	45	45	76	0	19.6	2	10	69.88	63	32	0	2	4
1.11	106.6	0.18	40	40	82	1	20.3	2	10	87.63	21	21	0	2	4
1.06	88.38	0.27	0	0	88	1	17	2	7	76.99	12	12	0	3	4
0.68	101.58	0.5	70	90	89	0	17.8	2	6	82.96	53	29	0	5	2
0.4	65.07	0.32	5	95	77	0	12.4	0	6	91.95	97	462	0	2	2
1.63	71.38	1	35	95	80	0	21.2	0	8	95.35	138	126	0	2	4
0.87	96.66	0.23	10	10	93	0	16.9	2	4	81.15	24	7	0	2	2
0.74	119.73	0.41	65	70	89	0	18.7	2	8	81.63	57	37	0	2	4
1.02	89.86	0.43	5	10	66	1	17.3	3	6	74.41	73	73	0	2	3
1.31	80.72	0.32	55	55	72	1	22.3	1	10	95.3	13	13	0	3	3
0.63	79.08	0.23	10	10	82	1	16.1	2	7	78.25	154	108	0	5	1
2.26	68.2	0.59	65	65	76	1	26.5	2	7	99.77	59	29	0	2	3
1.32	65.51	0.29	70	75	82	1	19.1	4	8	100.28	86	67	0	5	1
0.71	108.38	0.32	0	0	76	0	16.4	3	6	77.28	50	50	0	3	3
1.37	86.19	0.5	50	95	73	0	19.8	2	10	97.04	177	156	0	7	1
1.08	89.27	0.23	45	45	88	0	19.7	0	8	88.03	36	24	0	4	2
1.2	53.58	1.01	60	60	84	0	30.1	4	10	98.28	21	21	0	2	4
1.45	65.63	0.75	45	70	66	0	19.6	0	8	99.77	75	39	0	6	4
0.56	108.16	0.2	30	35	85	1	21	5	8	86.01	49	49	0	2	4
1.29	90.67	0.46	10	20	86	1	19.2	4	2	84.02	30	30	0	3	3
1.18	84.1	0.42	60	70	83	1	22.9	4	8	95.3	60	50	0	2	2
2.13	63.37	0.43	50	50	82	1	22.7	1	7	78.93	205	157	0	2	4
1.98	60.44	0.38	55	60	85	0	23.2	2	9	96.79	72	72	0	2	4
2.14	62.92	0.45	65	95	69	0	17.9	1	8	97.93	77	48	0	4	2
1.83	76.01	0.43	60	90	87	1	23.7	1	10	80.41	27	27	0	2	4
0.43	80.83	0.23	0	5	85	0	11.2	2	6	61.39	111	111	0	4	3
1.28	76.92	0.68	45	45	80	0	20.7	0	8	80.91	210	172	0	4	2
0.97	98.42	0.28	20	55	95	0	17.8	6	7	81.47	35	35	0	1	2
1.26	89.29	0.45	60	95	81	0	19.7	0	8	98.4	68	39	0	2	4
1.1	76.94	0.33	80	80	79	1	21.3	4	10	89.45	27	11	0	2	2
1.55	67.35	0.32	60	90	91	1	21.6	0	8	88.52	47	47	0	2	4
1.76	56.7	0.53	60	95	81	0	21.2	0	8	104.23	57	57	0	3	4
1.72	70.14	0.41	5	5	76	1	24.3	3	10	96.79	18	9	0	1	4
1.41	74.13	0.95	60	75	83	0	20	1	8	103.42	44	44	0	2	3
1.81	62.31	0.5	70	100	69	1	21.7	2	10	99.24	55	32	0	2	2
0.59	76.27	0.28	55	70	91	1	15.8	0	9	70.15	27	12	0	2	4
1.57	71.56	0.34	25	70	86	0	19.4	2	7	84.48	53	42	0	2	2
2.05	31.96	1.6	65	80	76	0	34.1	3	8	105.73	56	56	0	2	4
1.29	75.22	0.55	30	40	92	1	17.9	3	8	81.63	116	97	0	2	4
0.9	80.58	0.28	50	90	91	0	16.4	0	7	86.23	103	91	0	3	2
0.8	115.15	0.34	40	50	92	0	19.5	0	7	89.08	78	70	0	2	2
0.65	53.36	0.21	60	95	77	0	12.4	0	10	78.55	43	34	0	4	4
1.65	68.95	0.7	5	70	77	1	23.2	4	8	95.3	81	75	0	1	2
1.49	79.91	1.13	30	75	90	0	25.7	0	9	90.84	103	87	0	2	2
1.1	88.13	0.33	25	95	88	1	18	2	8	86.16	173	144	0	4	4
1.27	62.29	0.49	35	85	79	1	19.2	0	7	84.09	93	75	0	4	3
1.05	86.81	0.21	45	45	90	1	17.1	0	7	86.08	12	12	0	2	4
1.23	66.06	0.55	10	10	90	0	22.4	3	7	89.35	31	31	0	3	4
2.27	48.25	0.51	25	70	88	1	27.4	2	7	80.41	29	29	0	3	3
1.44	83.49	0.74	65	80	75	0	25.5	0	8	95.3	42	39	0	2	2
1.38	90.39	0.35	25	65	84	0	19.6	0	8	87.85	92	92	0	3	3
1.32	91.96	0.26	55	55	82	1	23.5	1	8	95.3	84	50	0	2	4
1.4	67.22	0.43	25	45	77	1	23.1	2	7	98.28	114	86	0	3	2
0.86	77.73	0.27	55	85	75	1	15.4	2	7	81.36	67	52	0	3	2
1.49	81.13	0.62	5	5	84	1	22.8	3	8	96.79	19	18	0	1	4
1.35	75.6	0.33	30	80	87	0	20.8	0	8	100.42	102	78	0	2	2
0.58	132.76	0.42	60	60	84	0	21.3	0	8	90.95	106	89	0	2	4
2.28	42.94	0.46	55	55	88	1	24.2	1	10	89.35	52	52	0	2	4
2.33	42.94	0.46	60	95	66	1	21.5	2	8	97.39	86	62	0	4	4
1.09	81	0.35	55	65	79	0	16.4	6	9	87.59	54	55	0	2	2
1.03	99.68	0.42	50	65	85	0	15.7	2	7	84.8	93	74	0	4	4
1.47	71.43	0.48	50	50	80	1	22.2	6	10	98.28	37	37	0	2	4
1.38	77.58	0.51	15	15	85	1	20.7	4	7	85.43	19	19	0	4	3
1.03	82.55	0.24	55	60	85	1	15	2	7	76.07	88	74	0	5	3
1.19	74.46	0.34	30	50	79	1	18.6	2	3	74.03	232	180	0	6	1
1.06	73.17	0.57	80	80	90	1	19.7	2	9	77.45	40	40	0	4	3
0.93	86.17	0.44	45	95	84	0	13.7	0	7	78.04	140	98	0	4	2
1.39	63.53	0.47	50	75	84	0	20.7	0	8	95.84	87	55	0	4	2
1.72	72.48	0.46	5	5	99	1	20.2	2	6	88.96	8	8	0	4	3
2.08	62.19	0.41	70	80	81	1	22.9	2	8	89.35	94	71	0	4	1
1.87	66.5	0.46	65	75	72	1	20.4	3	7	93.71	72	51	0	3	4
1.39	81.64	0.69	65	85	75	0	19.4	0	8	85.89	74	57	0	4	2
1.05	83.92	0.69	60	85	82	1	18.7	1	10	84.64	115	100	0	2	4
2.38	41.78	0.86	55	75	71	1	26.9	1	9	93.82	36	25	0	2	2
0.88	117.09	0.44	20	65	88	0	22.7	2	7	92.33	122	110	0	1	2
1.92	63.43	0.37	25	65	70	1	18.8	0	8	95.11	158	148	0	5	4
1.89	53.95	0.41	75	90	81	1	20.8	4	9	91.59	124	97	0	4	1
1.08	66.52	0.39	80	95	80	0	14.7	0	8	94.89	26	26	0	4	2
1.32	64.7	0.67	50	90	78	0	23.2	0	7	102.75	122	72	0	2	2
1.57	78.29	0.75	60	60	88	0	26.9	1	10	89.35	9	9	0	2	4
1.82	70.38	0.86	50	70	90	1	27.9	0	8	89.35	85	68	0	4	2
2.14	46.08	0.49	70	75	69	1	23.6	7	10	92.33	94	74	0	2	4
1.37	57.53	1	30	95	77	1	26.3	5	9	92.33	87	58	0	6	1
1.24	86.41	0.59	60	90	80	0	21.2	0	8	95.29	71	44	0	4	2
0.97	96.19	0.25	15	25	92	1	15.6	2	7	66.84	51	51	0	6	3
1.45	77.98	0.7	85	85	84	0	18.9	0	8	87.91	76	49	0	6	2
0.82	93.16	0.34	30	45	94	0	16.3	0	7	75.56	79	62	0	4	2
1.3	102.93	0.44	90	90	82	1	21.9	3	10	93.69	89	63	0	4	4
0.83	104.26	0.61	5	5	84	0	19.5	1	7	84.66	25	25	0	1	3
2.28	52.51	0.51	65	95	76	1	27	0	8	107.22	84	62	0	4	4
0.51	111.56	0.18	25	25	84	1	13.2	5	7	77.07	29	15	0	4	2
1.87	47.65	0.34	65	95	71	1	18.1	2	8	89.34	127	111	0	7	1
1.46	83.7	0.87	65	85	69	0	23.4	2	10	93.82	51	36	0	4	4
1.32	65.67	0.63	35	35	65	0	23.5	5	10	96.79	15	15	0	1	3
1.06	81.55	0.27	5	45	91	0	17	1	6	76.86	152	152	0	1	2
1.63	78.02	0.43	15	25	66	1	22.5	3	6	90.84	191	147	0	6	1
1.34	73.6	0.53	65	65	88	0	18.6	2	8	90.26	138	56	0	4	2
1.62	78.46	0.53	50	90	80	0	18.1	0	8	86.43	26	26	0	4	2
1.1	94.87	0.63	40	50	87	0	20	4	7	94.41	54	28	0	4	2
0.71	130.21	0.43	30	30	80	0	16.6	2	6	73.2	72	60	0	6	3
1.45	59.5	0.53	20	85	68	0	22.8	4	7	96.79	184	167	0	6	1
1.05	127.92	0.46	95	95	82	0	23.2	0	8	96.79	49	49	0	1	2
1.25	71.39	0.36	75	95	84	1	20.3	0	10	93.52	79	45	0	4	4
1.2	63.09	0.4	50	90	84	0	18.2	2	10	97.1	59	60	0	2	2
1.43	53.16	1.02	10	10	80	0	22.7	7	10	93.82	28	25	0	1	2
2.34	48.44	0.47	40	40	67	1	23.8	3	10	101.26	13	13	0	1	4
1.9	55.48	0.62	65	90	73	1	20.5	0	8	92.48	93	56	0	5	4
1.16	87.32	0.31	50	50	83	0	15.4	2	7	88.77	59	27	0	5	2
0.99	81.87	0.32	55	55	91	0	20.8	2	10	94.48	40	19	0	4	4
1.39	67.66	0.43	0	10	73	1	23.5	0	6	99.77	18	18	0	2	4
1.38	58.3	0.51	50	45	95	0	25.5	3	9	87.86	55	55	0	4	4
1.29	74.43	0.49	30	90	78	0	20	3	9	96.05	75	48	0	6	2
2.33	42.24	0.45	75	85	86	1	23.8	4	7	95.3	170	131	0	6	1
1.11	90.61	0.55	55	90	95	0	17.4	0	8	83.53	72	50	0	3	2
0.77	95.56	0.29	35	90	88	0	19.2	2	8	87.06	64	41	0	2	4
1.11	88.32	0.32	85	90	87	0	21.7	2	9	88.82	85	52	0	2	1
0.81	58.25	0.57	60	85	73	1	18.7	2	10	94.93	86	66	0	4	4
0.9	91.05	0.69	55	55	75	1	21.2	4	9	78.9	78	37	0	2	4
1.65	80.7	0.34	35	60	82	0	24.2	0	9	98.28	36	36	0	4	2
1.44	77.89	0.37	65	80	76	0	21.2	10	10	93.84	45	26	0	2	4
1.67	87	0.59	35	40	87	0	23.4	0	8	92.33	28	26	0	2	2
2.1	45.01	1.08	35	75	77	0	27.6	3	9	87.86	31	31	0	2	2
1.43	78.52	0.17	70	90	79	0	15.5	3	8	88.99	43	43	0	2	1
1.31	59.77	0.39	60	80	71	0	15.4	1	8	79.91	214	195	0	2	3
1.53	69.16	0.39	65	90	88	0	24.6	2	8	87.86	128	104	0	2	4
2.69	50.34	0.39	60	65	73	1	20.8	4	9	101.94	83	55	0	6	1
1.54	69.99	1.05	65	90	87	0	21.7	0	8	99.12	114	91	0	6	2
2.21	38.8	0.6	45	95	83	0	22	3	6	101.26	70	47	0	4	4
1.14	76.61	0.36	50	70	93	0	15.2	4	8	85.35	104	82	0	6	1
2.03	50.3	0.82	40	75	78	1	26.9	0	8	93.82	108	89	0	6	2
0.8	118.54	0.47	15	15	83	0	20.3	1	7	89.05	50	50	0	4	3
2.23	49.47	0.35	85	95	68	1	22.9	2	9	102.75	90	56	0	8	1
1	102.76	0.49	45	85	82	0	16.2	1	8	90.33	67	45	0	5	2
1.55	68.95	1.02	40	70	91	0	25.1	1	8	92.33	59	59	0	2	2
1.23	79.75	0.61	35	60	92	0	24	0	6	87.86	92	92	0	4	2
1	103.53	0.54	65	90	83	0	16.6	1	9	80.68	71	53	0	4	2
1.04	75.76	0.54	45	55	83	1	17.9	4	7	93.41	42	42	0	4	4
1.23	95.96	0.49	40	85	87	1	16.9	3	9	82.65	74	44	0	4	4
1.54	59.16	0.83	55	65	78	0	22	2	7	99.77	78	53	0	4	2
0.74	91.56	0.36	35	70	92	0	20.5	2	7	93.91	39	39	0	2	4
1.24	88.89	0.54	15	90	70	0	16.9	1	8	66.26	51	51	0	4	4
1.18	79.69	0.43	60	85	85	1	18.2	0	10	89.52	54	39	0	4	4
1.47	83.96	0.56	55	55	90	1	20.1	2	9	85.8	56	56	0	4	3
1.18	101.55	0.59	35	35	88	0	19.9	3	10	89.84	17	16	0	2	1
1.05	94.98	0.57	10	80	92	1	22.1	1	8	81.9	64	64	0	3	4
0.92	110.3	0.39	55	75	94	1	16.8	5	10	85.54	48	48	0	2	4
1.14	59.01	0.58	50	85	81	0	20.3	0	7	89.05	100	72	0	2	4
1.01	96.2	0.42	60	100	77	1	18.8	0	8	87.81	39	40	0	4	3
2.15	53.06	0.65	65	95	78	0	26.7	0	8	99.77	47	28	0	7	1
2.04	46.02	0.67	80	95	68	0	19.9	2	6	100.26	72	37	0	7	1
0.48	89.84	0.22	55	75	71	1	13.7	0	7	73.52	171	88	0	6	4
0.93	58.03	1.15	35	85	78	0	18.4	3	7	79.56	58	43	0	4	2
1.54	57.82	1.11	50	90	71	0	31.6	0	10	87.86	255	198	0	4	3
2.36	31.72	1.45	55	75	77	0	37	1	10	101.26	23	18	0	4	4
3.07	42.3	0.57	55	80	70	1	25.8	0	2	110.19	126	88	0	6	1
2.06	69.05	0.46	55	55	78	0	26.2	2	8	92.33	77	77	1	4	4
1.13	98.28	0.27	10	35	93	1	16.5	5	7	71.55	101	101	1	5	3
0.58	86.15	0.17	25	50	90	0	17.9	2	10	74.18	112	77	1	2	4
1.75	68.28	0.4	75	80	74	1	19	3	10	98.48	113	79	1	6	4
1.4	85.53	0.18	80	85	78	0	18.4	0	7	88.44	170	137	1	2	4
0.41	138.15	0.23	35	40	83	0	14.3	0	4	65.76	155	57	1	4	2
1.12	105.88	0.52	40	40	82	0	22.6	0	9	89.35	20	20	1	2	4
1.21	79.99	0.31	0	5	74	1	17.7	2	5	78.16	64	64	1	2	3
0.97	92.25	0.4	0	0	89	1	15.6	7	7	59.32	185	155	1	2	4
1.13	105.43	0.42	40	40	91	0	22.6	2	7	95.3	44	30	1	2	4
0.86	128.35	0.25	45	65	81	0	24.1	3	10	90.84	267	235	1	2	2
0.88	126.03	0.31	20	20	80	0	15.2	6	6	69.08	103	103	1	2	3
0.72	115.63	0.63	5	5	89	0	24.1	0	7	84.88	105	73	1	4	2
0.75	122.05	0.33	0	0	76	1	15.2	2	1	72.07	46	68	1	1	3
0.61	139.68	0.51	60	60	83	0	19.2	1	10	51.29	99	84	1	2	4
1.18	117.8	0.32	5	40	93	1	18	0	7	83.23	40	67	1	6	4
1.2	73.7	0.57	25	25	80	1	20	2	8	87.1	78	57	1	2	4
0.9	44.08	0.51	65	65	88	0	20.5	1	8	89.57	135	24	1	2	3
0.53	141.43	0.22	0	0	96	0	15.3	2	3	64.77	107	74	1	3	4
1.39	85.78	0.25	60	60	79	1	21.5	0	10	97.34	37	17	1	2	4
1.25	99.75	0.33	0	0	74	1	17.3	1	7	81.86	14	14	1	2	3
1.36	82.83	1.04	50	35	65	0	23.6	2	7	102.75	208	123	1	3	4
0.41	116.93	0.08	45	45	85	0	20.4	1	7	84.85	189	96	1	3	3
1.45	73.48	1.12	40	40	88	0	27.6	2	7	96.79	106	47	1	5	1
1.47	73.75	0.59	20	60	93	0	27.4	3	10	84.88	115	115	1	1	3
0.46	142.53	0.57	0	5	87	0	12	2	2	52.59	95	95	1	2	4
0.57	91.93	0.31	0	30	87	0	17.8	4	7	70.98	132	132	1	4	4
0.32	114.03	0.2	0	0	89	0	18.2	6	6	89.35	67	51	1	3	1
1.18	94.48	0.31	40	55	87	0	24.7	0	8	90.84	106	90	1	4	2
0.62	97.15	0.13	35	45	83	1	19.9	5	8	83.79	34	34	1	2	4
1.55	66.65	0.24	15	45	67	1	23.3	4	10	89.35	120	99	1	2	2
0.48	116.63	0.23	0	0	74	1	19.7	2	5	73.08	178	120	1	6	1
0.3	98.9	0.11	0	0	89	0	14.5	4	3	70.75	141	41	1	3	1
0.81	115.55	0.18	15	55	80	1	20.9	1	8	87.25	66	42	1	2	3
1.08	77.8	0.55	0	10	90	0	25.3	0	7	77.44	111	111	1	4	4
1.25	80.68	0.45	35	40	76	0	21.7	2	8	87.29	70	70	1	2	3
1.05	88.4	0.45	15	15	77	1	23.9	2	7	105.73	92	92	1	1	2
0.96	101.48	0.57	0	0	85	0	20.9	2	5	85.75	136	64	1	4	1
0.51	94.43	0.21	0	0	80	1	17	2	6	75.33	51	37	1	3	3
0.95	97.35	0.19	10	15	76	1	17.6	3	10	82.51	108	66	1	1	4
1.52	72.35	0.4	25	80	86	1	24.8	3	7	92.33	83	83	1	2	3
0.71	107.05	0.23	65	65	86	0	16.9	2	8	85.62	68	35	1	2	2
1.37	67.95	0.28	60	100	78	1	16.1	4	8	84.05	22	22	1	4	4
1.14	103.9	0.23	40	60	75	0	22.3	0	8	78.93	99	108	1	1	2
0.84	123.6	0.36	15	15	92	1	20.6	6	7	83.7	94	75	1	3	3
0.83	99.78	0.11	30	0	91	0	15.8	2	7	82.13	151	151	1	5	4
0.9	107.8	0.23	0	10	92	1	18.8	4	2	66.97	144	122	1	3	4
1.38	62.95	0.61	10	25	88	1	30.5	5	8	87.86	204	183	1	4	4
0.88	90.45	0.22	40	45	92	0	18.1	2	7	82.04	35	65	1	4	4
0.89	105.85	0.68	20	25	90	0	23.9	1	6	83.39	85	85	1	2	3
0.88	116.89	0.25	5	5	89	0	21	2	6	83.02	31	31	1	2	4
0.45	102.08	0.16	15	25	85	0	18.3	5	7	74.94	92	35	1	4	2
1.54	71.53	0.75	5	25	79	0	24	0	7	98.28	114	86	1	3	2
1.77	62.54	0.35	55	65	78	1	21.3	0	8	94.05	43	28	1	2	1
0.76	88.98	0.46	0	0	75	1	19	1	2	79.25	133	112	1	3	3
1.45	83.78	0.42	50	50	87	1	19.6	2	8	87.73	37	22	1	3	4
1.36	96.6	0.41	20	20	80	0	15.1	3	7	77.76	54	27	1	4	1
1.22	84.08	0.25	0	15	81	0	15.2	6	6	71.97	78	78	1	4	3
0.93	96	0.29	0	5	90	0	16.8	4	2	76.49	163	122	1	4	1
0.65	106.91	0.17	0	0	74	1	14	4	6	68.29	108	71	1	2	4
0.98	79.41	0.34	55	55	88	1	19.3	2	8	88.72	17	17	1	2	4
1.35	88.09	0.33	65	70	80	1	19.4	3	3	93.38	247	117	1	4	4
0.92	109.42	0.33	65	85	85	0	16.9	2	8	81.15	98	83	1	4	2
1.53	75.04	0.45	25	35	86	1	20.6	5	7	79.3	197	168	1	6	1
0.38	63.29	0.24	40	40	89	1	15.2	2	7	74.97	65	64	1	3	3
0.64	111.8	0.27	50	65	91	0	17.4	5	10	85.17	139	114	1	4	1
1.02	113.62	0.14	20	45	89	0	19.9	0	7	89.84	35	33	1	2	2
2	46.29	1.1	35	35	75	0	23.6	0	8	92.33	107	87	1	4	2
1.13	96.49	0.37	25	35	88	1	17	3	8	85.77	140	98	1	2	2
0.75	138.07	0.4	0	0	93	1	18.9	2	2	65.69	102	102	1	2	3
0.89	101.03	0.5	15	50	87	0	20.3	2	7	81.6	83	83	1	1	4
0.79	98.59	0.31	15	15	71	0	15.4	2	8	84.22	44	4	1	5	1
2	38.54	1.36	45	45	80	0	25.4	2	8	89.35	24	24	1	2	4
0.69	128.28	0.41	0	0	95	0	16.4	4	3	68.39	77	77	1	2	3
0.98	93.96	0.36	35	40	88	1	18.3	8	7	76.39	234	215	1	2	4
0.63	100.66	0.32	60	40	70	0	19	2	8	98.51	34	34	1	2	2
0.69	88.7	0.19	45	45	84	1	13.1	4	7	75.5	41	41	1	2	3
1.08	66.17	0.44	35	60	69	1	18.4	4	7	76.61	235	180	1	4	1
2.03	54.93	0.5	60	35	80	1	23.5	4	9	95.3	180	182	1	2	4
1.28	88.27	0.44	50	50	76	1	18	8	10	87.63	80	54	1	3	2
2.03	84.51	0.24	40	10	77	0	23	8	8	77.44	429	429	1	2	4
1.9	56.16	0.84	45	45	77	1	31.3	2	8	90.84	30	30	1	1	4
1.06	94.75	0.51	10	60	89	0	22.8	2	7	81.9	145	118	1	4	1
1.51	79.11	0.37	65	70	87	0	19.4	4	8	90.43	85	67	1	4	2
2.04	70.27	0.82	45	55	76	0	20.4	3	7	93.77	85	56	1	4	4
1.55	62.53	0.52	5	15	71	1	23.4	3	2	101.26	174	142	1	4	1
1.17	66.3	0.46	0	0	69	1	19.2	0	2	88.42	119	82	1	8	1
1.32	68.65	0.61	15	45	83	1	23.5	3	10	86.37	124	88	1	3	2
0.89	83.42	0.31	5	5	88	0	14.5	0	8	66.19	22	21	1	1	2
1.91	46.13	0.18	10	15	91	1	17.3	2	8	71.44	44	44	1	2	4
1.13	77.01	1.22	5	15	73	0	20.1	2	3	94.61	157	43	1	6	1
1.69	48.26	0.97	15	25	84	0	24.8	0	7	89.35	55	55	1	1	4
0.76	88.48	0.31	20	40	77	0	15.9	4	6	64.39	111	95	1	2	2
1.81	60.67	0.4	50	65	80	1	19.7	2	7	104.3	119	95	1	6	1
1.16	80.55	0.44	30	45	86	0	17.6	4	6	80.98	115	55	1	4	1
0.9	102.22	0.29	20	50	87	0	17.9	4	9	81.61	126	103	1	5	2
1.6	76.06	0.42	0	0	82	0	20.2	2	8	82.97	24	24	1	2	4
1.38	70.54	0.94	15	50	80	0	22.4	3	8	92.33	84	84	1	2	2
1.16	86.1	0.23	55	50	95	1	18.4	0	7	78.06	86	86	1	3	3
2.76	48.8	0.46	50	90	79	1	21.6	4	10	94.48	94	94	1	3	3
0.97	88.79	0.32	20	30	91	1	18.5	2	8	87.27	132	113	1	2	4
1.45	70.53	0.35	35	15	83	1	14.7	2	2	68.01	92	92	1	2	3
1.99	52.15	0.49	0	10	76	0	17.7	8	3	82.77	39	37	1	5	1
1.04	107.51	0.28	35	35	87	0	21.4	6	8	77.84	67	39	1	6	2
1.08	83.16	0.34	40	60	79	1	16.8	1	8	79.48	89	67	1	5	4
0.76	102.86	0.21	55	60	87	0	11.2	3	8	80.87	106	85	1	4	2
1.15	97.2	0.37	20	20	82	1	17.6	1	7	83.9	1	15	1	7	1
0.7	91.64	0.35	25	25	86	1	15.6	14	7	69.74	83	62	1	4	4
1.26	93.18	0.46	15	40	79	1	19.2	6	10	85.52	96	92	1	4	2
1.79	70.15	0.56	60	65	87	0	23.9	0	6	107.22	66	46	1	4	2
